# Supplementary material for: In Silico Characterization of the RCC1 Family and the UVR8 Gene in Chenopodium quinoa Willd
Source: Int J Mol Sci. 2025 Dec 1;26(23):11657. doi: 10.3390/ijms262311657 (PMC12692308; doi:10.3390/ijms262311657)
Supplement: Supplementary file 1 [file ijms-26-11657-s001.zip]

Archive with 1 entries (1 files):
- ijms-3959977-supplementary.pdf
